# Supplementary material for: Quorum Quenching Enzyme (PF-1240) Capable to Degrade AHLs as a Candidate for Inhibiting Quorum Sensing in Food Spoilage Bacterium Hafnia alvei
Source: Foods. 2021 Nov 5;10(11):2700. doi: 10.3390/foods10112700 (PMC8622684; doi:10.3390/foods10112700)
Supplement: Supplementary file 1 [file foods-10-02700-s001.zip]

Archive with 1 entries (1 files):
- foods-1386557-supplementary.pdf
